# Supplementary material for: Role of miR-944/MMP10/AXL- axis in lymph node metastasis in tongue cancer
Source: Commun Biol. 2023 Jan 17;6:57. doi: 10.1038/s42003-023-04437-6 (PMC9845355; doi:10.1038/s42003-023-04437-6)
Supplement: Supplementary file 4 — Supplementary Data 1 [file 42003_2023_4437_MOESM4_ESM.xlsx]

## Sheet: Fig. 1a, Supplementary Fig. 1c
Fig. 1a and Supplementary Fig. 1c Immunohistochemistry (IHC) scores of MMP10 in primary tongue tumors (n = 98)
S.No.	Sample ID	Tissue type	Anatomic site	Nodal status	MMP10 IHC score	Scoring grade
1	AD3455	FFPE	Oral Tongue	Node Negative	3	Strong staining
2	AD3456	FFPE	Oral Tongue	Node Negative	1	Weak staining
3	AD3457	FFPE	Oral Tongue	Node Negative	3	Strong staining
4	AD3458	FFPE	Oral Tongue	Node Negative	3	Strong staining
5	AD3459	FFPE	Oral Tongue	Node Negative	1	Weak staining
6	AD3460	FFPE	Oral Tongue	Node Negative	2	Moderate staining
7	AD3461	FFPE	Oral Tongue	Node Negative	2	Moderate staining
8	AD3462	FFPE	Oral Tongue	Node Negative	0	No staining
9	AD3463	FFPE	Oral Tongue	Node Negative	2	Moderate staining
10	AD3464	FFPE	Oral Tongue	Node Negative	3	Strong staining
11	AD3465	FFPE	Oral Tongue	Node Negative	3	Strong staining
12	AD3466	FFPE	Oral Tongue	Node Negative	0	No staining
13	AD3467	FFPE	Oral Tongue	Node Negative	2	Moderate staining
14	AD3468	FFPE	Oral Tongue	Node Positive	1	Weak staining
15	AD3469	FFPE	Oral Tongue	Node Negative	1	Weak staining
16	AD3470	FFPE	Oral Tongue	Node Negative	2	Moderate staining
17	AD3471	FFPE	Oral Tongue	Node Negative	1	Weak staining
18	AD3472	FFPE	Oral Tongue	Node Negative	2	Moderate staining
19	AD3473	FFPE	Oral Tongue	Node Negative	1	Weak staining
20	AD3474	FFPE	Oral Tongue	Node Negative	1	Weak staining
21	AD3475	FFPE	Oral Tongue	Node Negative	0	No staining
22	AD3476	FFPE	Oral Tongue	Node Negative	0	No staining
23	AD3477	FFPE	Oral Tongue	Node Negative	2	Moderate staining
24	AD3478	FFPE	Oral Tongue	Node Negative	1	Weak staining
25	AD3479	FFPE	Oral Tongue	Node Negative	0	No staining
26	AD3480	FFPE	Oral Tongue	Node Negative	1	Weak staining
27	AD3481	FFPE	Oral Tongue	Node Negative	1	Weak staining
28	AD3482	FFPE	Oral Tongue	Node Negative	0	No staining
29	AD3483	FFPE	Oral Tongue	Node Negative	1	Weak staining
30	AD3484	FFPE	Oral Tongue	Node Negative	3	Strong staining
31	AD3485	FFPE	Oral Tongue	Node Negative	0	No staining
32	AD3486	FFPE	Oral Tongue	Node Negative	0	No staining
33	AD3487	FFPE	Oral Tongue	Node Positive	2	Moderate staining
34	AD3488	FFPE	Oral Tongue	Node Negative	2	Moderate staining
35	AD3489	FFPE	Oral Tongue	Node Negative	1	Weak staining
36	AD3490	FFPE	Oral Tongue	Node Negative	1	Weak staining
37	AD3491	FFPE	Oral Tongue	Node Negative	1	Weak staining
38	AD3492	FFPE	Oral Tongue	Node Negative	1	Weak staining
39	AD3493	FFPE	Oral Tongue	Node Negative	2	Moderate staining
40	AD3494	FFPE	Oral Tongue	Node Negative	1	Weak staining
41	AD3495	FFPE	Oral Tongue	Node Negative	2	Moderate staining
42	AD3496	FFPE	Oral Tongue	Node Negative	1	Weak staining
43	AD3497	FFPE	Oral Tongue	Node Negative	2	Moderate staining
44	AD3498	FFPE	Oral Tongue	Node Negative	2	Moderate staining
45	AD3499	FFPE	Oral Tongue	Node Negative	2	Moderate staining
46	AD3500	FFPE	Oral Tongue	Node Negative	1	Weak staining
47	AD3501	FFPE	Oral Tongue	Node Positive	2	Moderate staining
48	AD3502	FFPE	Oral Tongue	Node Negative	2	Moderate staining
49	AD3503	FFPE	Oral Tongue	Node Negative	1	Weak staining
50	AD3504	FFPE	Oral Tongue	Node Negative	0	No staining
51	AD3505	FFPE	Oral Tongue	Node Negative	1	Weak staining
52	AD3506	FFPE	Oral Tongue	Node Negative	1	Weak staining
53	AD3507	FFPE	Oral Tongue	Node Negative	1	Weak staining
54	AD3508	FFPE	Oral Tongue	Node Negative	1	Weak staining
55	AD3509	FFPE	Oral Tongue	Node Negative	1	Weak staining
56	AD3510	FFPE	Oral Tongue	Node Negative	1	Weak staining
57	AD3511	FFPE	Oral Tongue	Node Negative	1	Weak staining
58	AD3512	FFPE	Oral Tongue	Node Negative	3	Strong staining
59	AD3513	FFPE	Oral Tongue	Node Negative	2	Moderate staining
60	AD3514	FFPE	Oral Tongue	Node Negative	0	No staining
61	AD3515	FFPE	Oral Tongue	Node Negative	2	Moderate staining
62	AD3516	FFPE	Oral Tongue	Node Negative	2	Moderate staining
63	AD3517	FFPE	Oral Tongue	Node Positive	2	Moderate staining
64	AD3518	FFPE	Oral Tongue	Node Negative	1	Weak staining
65	AD3519	FFPE	Oral Tongue	Node Negative	0	No staining
66	AD3520	FFPE	Oral Tongue	Node Positive	3	Strong staining
67	AD3521	FFPE	Oral Tongue	Node Positive	1	Weak staining
68	AD3522	FFPE	Oral Tongue	Node Negative	1	Weak staining
69	AD3523	FFPE	Oral Tongue	Node Negative	3	Strong staining
70	AD3524	FFPE	Oral Tongue	Node Negative	1	Weak staining
71	AD3525	FFPE	Oral Tongue	Node Negative	3	Strong staining
72	AD3526	FFPE	Oral Tongue	Node Positive	2	Moderate staining
73	AD3527	FFPE	Oral Tongue	Node Negative	1	Weak staining
74	AD3528	FFPE	Oral Tongue	Node Negative	0	No staining
75	AD3529	FFPE	Oral Tongue	Node Negative	3	Strong staining
76	AD3530	FFPE	Oral Tongue	Node Negative	0	No staining
77	AD3531	FFPE	Oral Tongue	Node Negative	2	Moderate staining
78	AD3532	FFPE	Oral Tongue	Node Negative	2	Moderate staining
79	AD3533	FFPE	Oral Tongue	Node Negative	1	Weak staining
80	AD3534	FFPE	Oral Tongue	Node Positive	3	Strong staining
81	AD3535	FFPE	Oral Tongue	Node Negative	2	Moderate staining
82	AD3536	FFPE	Oral Tongue	Node Negative	1	Weak staining
83	AD3537	FFPE	Oral Tongue	Node Negative	2	Moderate staining
84	AD3538	FFPE	Oral Tongue	Node Negative	1	Weak staining
85	AD3539	FFPE	Oral Tongue	Node Positive	3	Strong staining
86	AD3540	FFPE	Oral Tongue	Node Negative	2	Moderate staining
87	AD3541	FFPE	Oral Tongue	Node Negative	0	No staining
88	AD3542	FFPE	Oral Tongue	Node Negative	2	Moderate staining
89	AD3543	FFPE	Oral Tongue	Node Negative	2	Moderate staining
90	AD3544	FFPE	Oral Tongue	Node Positive	2	Moderate staining
91	AD3545	FFPE	Oral Tongue	Node Positive	3	Strong staining
92	AD3546	FFPE	Oral Tongue	Node Negative	2	Moderate staining
93	AD3547	FFPE	Oral Tongue	Node Negative	1	Weak staining
94	AD3548	FFPE	Oral Tongue	Node Positive	1	Weak staining
95	AD3549	FFPE	Oral Tongue	Node Negative	1	Weak staining
96	AD3550	FFPE	Oral Tongue	Node Negative	1	Weak staining
97	AD3551	FFPE	Oral Tongue	Node Positive	3	Strong staining
98	AD3552	FFPE	Oral Tongue	Node Negative	1	Weak staining

## Sheet: Fig. 1b
Fig. 1b qRT-PCR data of MMP10 transcript expression in primary tongue tumor samples (n = 110)
S.No.	Sample ID	Nodal status	MMP10 Ct value	GAPDH Ct value	Average GAPDH Ct	MMP10 dCt	Average MMP10 dCt
1	AD2883	Node negative	29.73	23.64		6.10333
		Negative	29.3	23.8	23.6267	5.67333	6.03333
		Negative	29.95	23.44		6.32333
2	AD0488	Node negative	22.43	19.52		3.19
		Negative	22.83	19.15	19.24	3.59	3.41333
		Negative	22.7	19.05		3.46
3	AD0489	Node negative	22.97	21.61		1.13667
		Negative	23.79	22.41	21.8333	1.95667	1.57667
		Negative	23.47	21.48		1.63667
4	AD0492	Node positive	19.15	17.2702		2.06114
	AD0492	Positive	19.16	16.9074	17.0889	2.07114	2.0578
	AD0492	Positive	19.13	17.089		2.04114
5	AD2884	Node negative	28.78	25.94		1.31
	AD2884	Negative	28.57	29.35	27.47	1.1	1.20667
	AD2884	Negative	28.68	27.12		1.21
6	AD0494	Node negative	23.43	18.7964		5.13685
	AD0494	Negative	23.44	18.1541	18.2931	5.14685	5.15018
	AD0494	Negative	23.46	17.9289		5.16685
7	AD3095	Node positive	29.18	27.79		1.15
	AD3095	Positive	29.05	28.04	28.03	1.02	1.07667
	AD3095	Positive	29.09	28.26		1.06
8	AD0495	Node negative	21	17.5331		3.48637
	AD0495	Negative	20.83	17.4516	17.5136	3.31637	3.3997
	AD0495	Negative	20.91	17.5562		3.39637
9	AD0479	Node positive	23.47	29.0287		-5.10687
	AD0479	Positive	23.62	28.267	28.5769	-4.95687	-5.00354
	AD0479	Positive	23.63	28.4349		-4.94687
10	AD0498	Node positive	23.93	24.2899		0.283436
	AD0498	Positive	23.95	23.1354	23.6466	0.303436	-0.093231
	AD0498	Positive	22.78	23.5144		-0.866564
11	AD0500	Node positive	21.6	27.1734		-5.84426
	AD0500	Positive	21.63	26.7277	27.4443	-5.81426	-5.83092
	AD0500	Positive	21.61	28.4317		-5.83426
12	AD0501	Node positive	20.86	24.52		-2.36333
	AD0501	Positive	21.18	23.98	23.2233	-2.04333	-2.15333
	AD0501	Positive	21.17	21.17		-2.05333
13	AD0502	Node positive	22.22	21.57		1.25667
	AD0502	Positive	22.59	20.5	20.9633	1.62667	1.56333
	AD0502	Positive	22.77	20.82		1.80667
14	AD0503	Node negative	25.92	28.08		-2.41333
	AD0503	Negative	26.01	28.72	28.3333	-2.32333	-2.28
	AD0503	Negative	26.23	28.2		-2.10333
15	AD0504	Node negative	19.07	18.63		0.386667
	AD0504	Negative	19.1	18.82	18.6833	0.416667	0.39
	AD0504	Negative	19.05	18.6		0.366667
16	AD0505	Node negative	24.52	23.24		1.52667
	AD0505	Negative	25.26	23.71	22.9933	2.26667	1.98
	AD0505	Negative	25.14	22.03		2.14667
17	AD0506	Node positive	18.3967	17.1204		1.20006
	AD0506	Positive	18.9293	17.2042	17.1967	1.73267	1.38734
	AD0506	Positive	18.4259	17.2653		1.22927
18	AD0507	Node positive	23.7	29.11		-5.62333
	AD0507	Positive	24.18	28.95	29.3233	-5.14333	-5.37
	AD0507	Positive	23.98	29.91		-5.34333
19	AD0480	Node positive	23.225	25.04		-1.60667
	AD0480	Positive	23.47	24.74	24.8317	-1.36167	-1.465
	AD0480	Positive	23.405	24.715		-1.42667
20	AD0508	Node negative	25.45	20.36		5.15
	AD0508	Negative	24.47	20.135	20.3	4.17	4.44556
	AD0508	Negative	24.3167	20.405		4.01667
21	AD0509	Node negative	26.63	18.48		8.39
	AD0509	Negative	26.26	18.07	18.24	8.02	8.25
	AD0509	Negative	26.58	18.17		8.34
22	AD0510	Node positive	27	29.35		-1.41
	AD0510	Positive	27.14	27.83	28.41	-1.27	-1.19667
	AD0510	Positive	27.5	28.05		-0.91
23	AD0511	Node negative	20.63	19.18		1.9
	AD0511	Negative	21.45	18.29	18.73	2.72	2.38
	AD0511	Negative	21.25	18.72		2.52
24	AD2885	Node negative	20.6	21.26		-0.75
	AD2885	Negative	19.57	20.9	21.35	-1.78	-1.35333
	AD2885	Negative	19.82	21.89		-1.53
25	AD0512	Node positive	20.42	25.42		-5.07
	AD0512	Positive	20.47	25.35	25.49	-5.02	-4.99667
	AD0512	Positive	20.59	25.7		-4.9
26	AD0513	Node negative	22.16	17.3058		4.83503
	AD0513	Negative	22.69	17.4831	17.325	5.36503	5.19837
	AD0513	Negative	22.72	17.1861		5.39503
27	AD0514	Node negative	25.19	22.5		2.65
	AD0514	Negative	25.43	22.74	22.54	2.89	2.75333
	AD0514	Negative	25.26	22.38		2.72
28	AD0515	Node negative	21.53	21.85		-0.0533333
	AD0515	Negative	21.63	21.73	21.5833	0.0466667	0.25
	AD0515	Negative	22.34	21.17		0.756667
29	AD0516	Node negative	22.26	17.84		4.22333
	AD0516	Negative	22.16	18.12	18.0367	4.12333	4.22333
	AD0516	Negative	22.36	18.15		4.32333
30	AD0517	Node positive	20.9713	17.6051		3.49669
	AD0517	Positive	20.9136	16.853	17.4746	3.43895	3.46657
	AD0517	Positive	20.9387	17.9657		3.46407
31	AD0481	Node positive	24.5	25.8011		-1.16793
	AD0481	Positive	24.5	25.7226	25.6679	-1.16793	-1.15126
	AD0481	Positive	24.55	25.4802		-1.11793
32	AD0518	Node positive	17	17.47		-0.42
	AD0518	Positive	17.27	17.74	17.42	-0.15	-0.136667
	AD0518	Positive	17.58	17.05		0.16
33	AD0519	Node negative	24.57	25.27		-1.04333
	AD0519	Negative	24.53	25.54	25.6133	-1.08333	-1.03333
	AD0519	Negative	24.64	26.03		-0.973333
34	AD0520	Node positive	20.18	18.07		2.00333
	AD0520	Positive	19.99	18.09	18.1767	1.81333	1.92667
	AD0520	Positive	20.14	18.37		1.96333
35	AD0521	Node positive	22.1	18.31		3.30333
	AD0521	Positive	22.75	19.16	18.7967	3.95333	3.78
	AD0521	Positive	22.88	18.92		4.08333
36	AD3047	Node positive	25.91	24.86		0.846667
	AD3047	Positive	26.43	25.17	25.0633	1.36667	1.11667
	AD3047	Positive	26.2	25.16		1.13667
37	AD0522	Node positive	26.865	24.47		2.20667
	AD0522	Positive	26.8	24.455	24.6583	2.14167	2.21833
	AD0522	Positive	26.965	25.05		2.30667
38	AD0523	Node positive	25	27.34		-1.35667
	AD0523	Positive	25.44	25.92	26.3567	-0.916667	-1.01667
	AD0523	Positive	25.58	25.81		-0.776667
39	AD0524	Node positive	22.56	21.55		1.22667
	AD0524	Positive	22.7	21.26	21.3333	1.36667	1.34667
	AD0524	Positive	22.78	21.19		1.44667
40	AD0525	Node negative	23.36	25.09		-1.33333
	AD0525	Negative	23.64	24.66	24.6933	-1.05333	-1.16
	AD0525	Negative	23.6	24.33		-1.09333
41	AD2897	Node positive	30.45	28.82		1.55333
	AD2897	Positive	30.47	29.04	28.8967	1.57333	1.59667
	AD2897	Positive	30.56	28.83		1.66333
42	AD0526	Node positive	15.82	18.82		-2.91333
	AD0526	Positive	16.02	18.74	18.7333	-2.71333	-2.56333
	AD0526	Positive	16.67	18.64		-2.06333
43	AD3553	Node positive	25.63	25.61		0.0566667
	AD3553	Positive	25.84	25.44	25.5733	0.266667	0.223333
	AD3553	Positive	25.92	25.67		0.346667
44	AD3155	Node positive	29.19	28.42		0.77
	AD3155	Positive	29.47	28.62	28.42	1.05	0.996667
	AD3155	Positive	29.59	28.22		1.17
45	AD0527	Node positive	21.7	22.82		-1.12
	AD0527	Positive	21.9	22.67	22.82	-0.92	-1.02667
	AD0527	Positive	21.78	22.97		-1.04
46	AD0482	Node positive	23.3	25.5987		-2.48929
	AD0482	Positive	23.5	25.7409	25.7893	-2.28929	-2.44929
	AD0482	Positive	23.22	26.0283		-2.56929
47	AD0536	Node negative	22.8	20.07		2.04167
	AD0536	Negative	22.83	19.995	20.7583	2.07167	2.03667
	AD0536	Negative	22.755	22.21		1.99667
48	AD0538	Node negative	26.07	23.69		2.74333
	AD0538	Negative	26.07	22.97	23.3267	2.74333	2.74667
	AD0538	Negative	26.08	23.32		2.75333
49	AD0539	Node negative	19.03	16.49		2.49333
	AD0539	Negative	18.985	16.52	16.5367	2.44833	2.44833
	AD0539	Negative	18.94	16.6		2.40333
50	AD2892	Node negative	23.09	21.94		1.25
	AD2892	Negative	23.31	21.88	21.84	1.47	1.40667
	AD2892	Negative	23.34	21.7		1.5
51	AD0483	Node positive	23.56	26.4431		-3.03757
	AD0483	Positive	23.75	27.1242	26.5976	-2.84757	-2.9309
	AD0483	Positive	23.69	26.2254		-2.90757
52	AD2893	Node positive	22.77	21.5		1.35333
	AD2893	Positive	22.95	21.58	21.4167	1.53333	1.68667
	AD2893	Positive	23.59	21.17		2.17333
53	AD3554	Node positive	24.2	20.75		2.76333
	AD3554	Positive	24.2	20.75	21.4367	2.76333	2.74667
	AD3554	Positive	24.15	22.81		2.71333
54	AD3049	Node positive	24.98	22.14		3
	AD3049	Positive	25.04	21.98	21.98	3.06	3.01
	AD3049	Positive	24.95	21.82		2.97
55	AD2894	Node positive	29.0963	27.81		1.31297
	AD2894	Positive	28.1581	27.71	27.7833	0.374803	0.485237
	AD2894	Positive	27.5513	27.83		-0.232058
56	AD0484	Node positive	23.85	26.9672		-3.20081
	AD0484	Positive	23.85	27.0607	27.0508	-3.20081	-3.20414
	AD0484	Positive	23.84	27.1245		-3.21081
57	AD3073	Node negative	29.18	27.53		1.49333
	AD3073	Negative	29.3	27.75	27.6867	1.61333	1.57333
	AD3073	Negative	29.3	27.78		1.61333
58	AD3163	Node positive	28.63	27.91		0.63
	AD3163	Positive	28.72	28.18	28	0.72	0.72
	AD3163	Positive	28.81	27.91		0.81
59	AD0485	Node positive	23.5	24.57		-1.15333
	AD0485	Positive	24	24.8	24.6533	-0.653333	-0.806667
	AD0485	Positive	24.04	24.59		-0.613333
60	AD0486	Node negative	24.21	23.34		0.323333
	AD0486	Negative	24.64	22.4	23.8867	0.753333	0.666667
	AD0486	Negative	24.81	25.92		0.923333
61	AD0487	Node positive	19.32	17.76		1.21333
	AD0487	Positive	20.55	18.25	18.1067	2.44333	1.82333
	AD0487	Positive	19.92	18.31		1.81333
62	AD3061	Node negative	24.94	27.111		-1.87225
	AD3061	Negative	24.69	26.5138	26.8123	-2.12225	-1.94559
	AD3061	Negative	24.97	26.812		-1.84225
63	AD3067	Node positive	24.76	24.8027		-0.438993
	AD3067	Positive	24.73	25.8925	25.199	-0.468993	-0.415659
	AD3067	Positive	24.86	24.9017		-0.338993
64	AD3075	Node negative	23.72	26.5258		-2.68679
	AD3075	Negative	23.57	26.407	26.4068	-2.83679	-2.72679
	AD3075	Negative	23.75	26.2876		-2.65679
65	AD3077	Node positive	24.12	26.4245		-2.61866
	AD3077	Positive	24.44	26.848	26.7387	-2.29866	-2.61866
	AD3077	Positive	23.8	26.9435		-2.93866
66	AD3079	Node positive	24.04	25.9927		-1.68823
	AD3079	Positive	24.18	25.6613	25.7282	-1.54823	-1.67157
	AD3079	Positive	23.95	25.5307		-1.77823
67	AD3081	Node negative	24.84	26.9126		-2.14398
	AD3081	Negative	25.12	27.1216	26.984	-1.86398	-1.94731
	AD3081	Negative	25.15	26.9178		-1.83398
68	AD3085	Node positive	24.51	28.0647		-3.74502
	AD3085	Positive	25.31	28.1125	28.255	-2.94502	-3.37835
	AD3085	Positive	24.81	28.5878		-3.44502
69	AD3089	Node positive	25.1712	25.834		-0.662837
	AD3089	Positive	25.1586	25.7279	25.834	-0.675375	-0.645076
	AD3089	Positive	25.237	25.94		-0.597016
70	AD3091	Node positive	23.7348	23.1002		0.126261
	AD3091	Positive	24.3317	24.9722	23.6086	0.723095	0.441566
	AD3091	Positive	24.0839	22.7533		0.475342
71	AD3097	Node positive	24.3701	26.0488		-1.35107
	AD3097	Positive	24.3264	25.9178	25.7212	-1.39482	-1.37799
	AD3097	Positive	24.3331	25.1969		-1.38807
72	AD3099	Node positive	23.2153	26.1363		-2.97015
	AD3099	Positive	23.1768	26.3287	26.1854	-3.00857	-2.95089
	AD3099	Positive	23.3114	26.0912		-2.87397
73	AD3107	Node positive	23.8398	27.4556		-3.31787
	AD3107	Positive	24.0024	27.1452	27.1576	-3.15522	-3.23033
	AD3107	Positive	23.9397	26.8721		-3.21789
74	AD3109	Node positive	25.2494	28.5333		-3.22536
	AD3109	Positive	25.0675	28.7912	28.4747	-3.4072	-3.25231
	AD3109	Positive	25.3504	28.0997		-3.12436
75	AD3111	Node positive	22.8625	23.8829		-1.19287
	AD3111	Positive	22.7994	24.2112	24.0554	-1.256	-1.11467
	AD3111	Positive	23.1602	24.072		-0.895146
76	AD3113	Node positive	23.8962	26.6375		-1.60208
	AD3113	Positive	23.8117	25.2346	25.4982	-1.68655	-1.69663
	AD3113	Positive	23.697	24.6227		-1.80124
77	AD3117	Node positive	25.1448	23.9965		0.804339
	AD3117	Positive	25.4904	24.9668	24.3405	1.14991	0.959392
	AD3117	Positive	25.2644	24.0581		0.923932
78	AD3119	Node negative	25.9135	27.3152		-1.7237
	AD3119	Negative	26.0609	27.5281	27.6372	-1.57626	-1.63118
	AD3119	Negative	26.0436	28.0683		-1.59358
79	AD3121	Node positive	25.8122	26.2747		-0.360501
	AD3121	Positive	25.7971	26.0705	26.1727	-0.375608	-0.342385
	AD3121	Positive	25.8817	26.173		-0.291045
80	AD3123	Node positive	24.2046	27.355		-2.1073
	AD3123	Positive	24.3141	26.1642	26.3119	-1.99778	-2.04057
	AD3123	Positive	24.2952	25.4164		-2.01664
81	AD3127	Node positive	23.9207	28.0557		-4.1652
	AD3127	Positive	23.9803	28.0716	28.0859	-4.10562	-4.15598
	AD3127	Positive	23.8888	28.1304		-4.19713
82	AD3129	Node positive	24.5746	25.0292		-0.22447
	AD3129	Positive	24.5396	24.9647	24.799	-0.259474	-0.210828
	AD3129	Positive	24.6505	24.4032		-0.148539
83	AD3131	Node positive	22.8446	23.8959		-1.48595
	AD3131	Positive	23.2605	24.5028	24.3305	-1.07004	-1.35078
	AD3131	Positive	22.8342	24.5928		-1.49636
84	AD3135	Node negative	24.4003	22.831		1.53555
	AD3135	Negative	23.8778	22.8982	22.8647	1.01306	1.20208
	AD3135	Negative	23.9223	22.865		1.05764
85	AD3137	Node negative	24.4862	23.05		1.53195
	AD3137	Negative	24.4794	22.8415	22.9542	1.52519	1.5192
	AD3137	Negative	24.4547	22.9712		1.50047
86	AD3093	Node positive	23.8706	26.1749		-1.7175
	AD3093	Positive	24.0631	25.4011	25.5881	-1.52502	-1.58719
	AD3093	Positive	24.0691	25.1883		-1.51904
87	AD3141	Node negative	24.336	27.9072		-3.65904
	AD3141	Negative	24.4862	27.9386	27.9951	-3.5089	-3.4964
	AD3141	Negative	24.6738	28.1394		-3.32126
88	AD3143	Node positive	26.1376	25.7596		0.591083
	AD3143	Positive	26.4485	25.4654	25.5466	0.901967	0.737135
	AD3143	Positive	26.2649	25.4148		0.718355
89	AD3145	Node positive	24.0142	22.2853		1.05575
	AD3145	Positive	24.3194	23.9423	22.9584	1.36093	1.28202
	AD3145	Positive	24.3878	22.6477		1.42938
90	AD3147	Node positive	24.0493	26.9926		-2.93047
	AD3147	Positive	24.0888	27.2429	26.9798	-2.89097	-2.88835
	AD3147	Positive	24.1362	26.7038		-2.84362
91	AD3149	Node positive	24.7263	26.682		-1.91365
	AD3149	Positive	24.737	26.598	26.64	-1.90301	-1.85024
	AD3149	Positive	24.9059	26.64		-1.73406
92	AD3151	Node negative	24.6293	26.938		-2.13401
	AD3151	Negative	24.6927	26.8137	26.7633	-2.0706	-2.05215
	AD3151	Negative	24.8114	26.5382		-1.95184
93	AD3139	Node negative	29.15	26.33		2.64667
	AD3139	Negative	29.07	27.04	26.5033	2.56667	2.62333
	AD3139	Negative	29.16	26.14		2.65667
94	AD3157	Node negative	23.9122	25.5047		-1.2818
	AD3157	Negative	24.1504	24.9788	25.194	-1.04354	-1.15533
	AD3157	Negative	24.0533	25.0985		-1.14066
95	AD3159	Node negative	24.8728	25.441		-0.961704
	AD3159	Negative	24.9056	25.9573	25.8345	-0.928854	-0.882676
	AD3159	Negative	25.077	26.105		-0.757469
96	AD3161	Node negative	23.6968	26.2267		-2.18215
	AD3161	Negative	23.7731	26.1103	25.8789	-2.10585	-2.13659
	AD3161	Negative	23.7571	25.2997		-2.12178
97	AD3153	Node negative	26.35	24.67		1.75
	AD3153	Negative	26.3	25.2	24.6	1.7	1.85667
	AD3153	Negative	26.72	23.93		2.12
98	AD3167	Node positive	23.3915	25.6341		-1.89054
	AD3167	Positive	23.9714	24.9624	25.2821	-1.31071	-1.25081
	AD3167	Positive	24.7309	25.2497		-0.551196
99	AD3179	Node negative	29.18	27.05		2.34
	AD3179	Negative	28.95	26.9	26.84	2.11	2.18
	AD3179	Negative	28.93	26.57		2.09
100	AD3171	Node negative	29.77	19.96		9.58
	AD3171	Negative	29.59	21.11	20.19	9.4	9.54667
	AD3171	Negative	29.85	19.5		9.66
101	AD3207	Node positive	25.42	23.17		2.53
	AD3207	Positive	26.08	22.4	22.89	3.19	3.01333
	AD3207	Positive	26.21	23.1		3.32
102	AD3195	Node positive	29.1	27.73		1.47
	AD3195	Positive	29.92	27.35	27.63	2.29	1.88
	AD3195	Positive	29.51	27.81		1.88
103	AD3217	Node negative	28.21	26.96		1.45667
	AD3217	Negative	29.79	26.58	26.7533	3.03667	2.54333
	AD3217	Negative	29.89	26.72		3.13667
104	AD3191	Node positive	30.53	28.84		1.605
	AD3191	Positive	30.96	29.01	28.925	2.035	1.795
	AD3191	Positive	30.67	28.925		1.745
105	AD3211	Node negative	31.72	29.14		2.58667
	AD3211	Negative	32	29.23	29.1333	2.86667	2.74667
	AD3211	Negative	31.92	29.03		2.78667
106	AD3197	Node negative	28.86	29.99		-0.346667
	AD3197	Negative	29.11	28.84	29.2067	-0.0966667	-0.15
	AD3197	Negative	29.2	28.79		-0.00666667
107	AD3173	Node negative	33.07	27.49		5.83
	AD3173	Negative	35	27.05	27.24	7.76	6.37
	AD3173	Negative	32.76	27.18		5.52
108	AD3185	Node positive	25.3	25.86		-0.176667
	AD3185	Positive	25.18	25.31	25.4767	-0.296667	-0.306667
	AD3185	Positive	25.03	25.26		-0.446667
109	AD3205	Node positive	25.61	26.76		-1.28333
	AD3205	Positive	30.2	26.96	26.8933	3.30667	1.66
	AD3205	Positive	29.85	26.96		2.95667
110	AD3221	Node positive	28.61	26.22		2.35333
	AD3221	Positive	28.44	26.26	26.2567	2.18333	2.28333
	AD3221	Positive	28.57	26.29		2.31333

## Sheet: Fig. 2a
Fig. 2a qRT-PCR data of MMP10 expression in AW13516 cells overexpressing empty vector or MMP10
Sample	MMP10 Ct value	GAPDH Ct value	Average GAPDH Ct	MMP10 dCt	Average MMP10 dCt	ddCt (OE-vector)	2^-ddCt	MMP10 Fold change
AW13516 vector	28	15.57		12.3933		0	1
	28.15	15.62	15.6067	12.5433	12.49	0	1	1
	28.14	15.63		12.5333		0	1
AW13516 MMP10 OE	25.71	15.63		10.1033		-2.38667	5.22948
AW13516 MMP10	25.77	15.62	15.6067	10.1633		-2.32667	5.01645	5.15847
AW13516 MMP10	25.71	15.57		10.1033		-2.38667	5.22948

## Sheet: Fig. 2b
Fig. 2b Percentage of wound healing in AW13516 cells overexpressing MMP10 or empty vector
AW13516-vector control					AW13516-MMP10 OE
Wound No.	Wound area		Percent wound healing		Wound No.	Wound area		Percent wound healing
	0 hr	21 hr				0 hr	21 hr
1	26.261	22.875	12.8936		1	24.854	11.9	52.1204
2	25.791	20.064	22.2054		2	26.473	12.104	54.2779
3	26.116	19.876	23.8934		3	26.462	17.506	33.8448
4	26.719	22.674	15.139		4	25.451	15.047	40.8786
5	25.631	23.159	9.64457		5	25.547	17.808	30.2932
6	24.599	17.49	28.8995		6	25.47	12.988	49.0067
7	30.732	26.713	13.0776		7	27.568	14.994	45.6109
8	28.847	22.068	23.4998		8	27.205	18.529	31.8912
9	28.85	22.625	21.5771		9	27.65	16.428	40.5859

## Sheet: Fig. 2c
Fig. 2c Data for invasion assay of AW13516 cells overexpressing MMP10 or empty vector
AW13516-vector control			AW13516-MMP10 OE
Replicate No.	Number of cells invaded		Replicate No.	Number of cells invaded
Rep1	1305		Rep1	3980
Rep2	1106		Rep2	2956
Rep3	1270		Rep3	2560

## Sheet: Fig. 2d
Fig. 2d qRT-PCR data of MMP10 expression in AW8507 cells stably expressing non-targeting shRNA or sh-MMP10
Sample	MMP10 Ct value	GAPDH Ct value	Average GAPDH Ct	MMP10 dCt	Average MMP10 dCt	ddCt (shRNA-vector)	2^-ddCt	MMP10 Fold change
AW8507 sh-NT	27.54	14.73		12.7933		0	1
	27.46	14.72	14.7467	12.7133	12.7733	0	1	1
	27.56	14.79		12.8133		0	1
AW8507 MMP10 sh-1	28.22	14.84		13.3667		0.593333	0.66281
AW8507 MMP10 sh-1	28.06	14.91	14.8533	13.2067		0.433333	0.740549	0.698105
AW8507 MMP10 sh-1	28.16	14.81		13.3067		0.533333	0.690956
AW8507 MMP10 sh-2	29.27	14.65		14.545		1.77167	0.29287
AW8507 MMP10 sh-1	29.44	14.8	14.725	14.715		1.94167	0.260316	0.290486
AW8507 MMP10 sh-1	29.15	14.725		14.425		1.65167	0.318272
AW8507 MMP10 sh-3	28.96	14.75		14.19		1.41667	0.374577
AW8507 MMP10 sh-1	29.1	14.78	14.77	14.33		1.55667	0.339936	0.36303
AW8507 MMP10 sh-1	28.96	14.78		14.19		1.41667	0.374577

## Sheet: Fig. 2e
Fig. 2e Data for cell proliferation assay of AW8507 cells stably expressing non-targeting shRNA or sh-MMP10
Cells	Replicate No.	Day 1			Day 2			Day 4			Day 6
		Total no. of cells	Average no. of cells	Std. dev.	Total no. of cells	Average no. of cells	Std. dev.	Total no. of cells	Average no. of cells	Std. dev.	Total no. of cells	Average no. of cells	Std. dev.
AW8507 sh-NT	Rep 1	42500	50625	8508.57	82500	86875	16755	297500	288125	22395.6	657500	721250	70400.6
	Rep 2	62500			65000			310000			757500
	Rep 3	47500			100000			257500			667500
	Rep 4	50000			100000			287500			802500
AW8507 MMP10 sh-1	Rep 1	35000	36250	10307.8	55000	56250	14790.2	155000	157500	25576.7	377500	335625	42981.3
	Rep 2	50000			77500			127500			362500
	Rep 3	35000			45000			157500			282500
	Rep 4	25000			47500			190000			320000
AW8507 MMP10 sh-2	Rep 1	47500	45000	15138.3	65000	61250	8539.13	115000	99375	19618.8	170000	171875	11433.7
	Rep 2	30000			70000			80000			175000
	Rep 3	37500			50000			117500			185000
	Rep 4	65000			60000			85000			157500
AW8507 MMP10 sh-3	Rep 1	62500	55000	7359.8	85000	72500	14860.5	197500	190000	32467.9	412500	441875	47538.4
	Rep 2	57500			70000			180000			512500
	Rep 3	45000			82500			152500			427500
	Rep 4	55000			52500			230000			415000

## Sheet: Fig. 2f
Fig. 2f Percentage of wound healing in AW8507-MMP10 knockdown clones and vector control cells
AW8507 sh-NT					AW8507 MMP10 sh-1					AW8507 MMP10 sh-2					AW8507 MMP10 sh-3
Wound No.	Wound area		Percent wound healing		Wound No.	Wound area		Percent wound healing		Wound No.	Wound area		Percent wound healing		Wound No.	Wound area		Percent wound healing
	0 hr	21 hr				0 hr	21 hr				0 hr	21 hr				0 hr	21 hr
1	29.074	0	100		1	30.763	7.6	75.295		1	32.018	10.748	66.4314		1	22.078	12.733	42.3272
2	30.312	0	100		2	28.831	10.99	61.8813		2	31.905	9.809	69.2556		2	22.145	9.19	58.5008
3	29.305	0	100		3	29.829	8.69	70.8673		3	30.345	10.069	66.8183		3	23.138	10.712	53.7039
4	26.797	0	100		4	24.735	1.771	92.8401		4	30.418	15.738	48.2609		4	20.219	12.132	39.997
5	27.635	5.4	80.4596		5	25.969	13.336	48.6465		5	30.438	15.818	48.0321		5	20.652	12.222	40.8193
6	27.275	0	100		6	26.919	11.011	59.0958		6	28.133	10.7	61.9664		6	21.053	11.597	44.9152
7	28.147	0	100		7	31.631	14.118	55.3666		7	30.739	15.859	48.4076		7	31.116	18.753	39.732
8	27.736	0.997	96.4054		8	32.784	12.33	62.3902		8	31.186	12.517	59.8634		8	28.558	17.019	40.4055
9	27.828	0	100		9	28.806	6.385	77.8345		9	32.859	17.987	45.2601		9	28.285	16.284	42.4288

## Sheet: Fig. 2g
Fig. 2g Data for invasion assay of AW8507 cells stably expressing non-targeting shRNA or sh-MMP10
AW8507 sh-NT			AW8507 MMP10 sh-1			AW8507 MMP10 sh-2			AW8507 MMP10 sh-3
Replicate No.	Number of cells invaded		Replicate No.	Number of cells invaded		Replicate No.	Number of cells invaded		Replicate No.	Number of cells invaded
Rep1	601		Rep1	249		Rep1	179		Rep1	236
Rep2	486		Rep2	141		Rep2	124		Rep2	151
Rep3	620		Rep3	220		Rep3	190		Rep3	120

## Sheet: Fig. 2h
Fig. 2h qRT-PCR data of MMP10 expression in CAL27 cells stably expressing non-targeting shRNA or sh-MMP10
Sample	MMP10 Ct value	GAPDH Ct value	MMP10 dCt	Average MMP10 dCt	ddCt (shRNA-vector)	2^-ddCt	MMP10 Fold change
CAL27 sh-NT	23.74	15.06	8.68		0	1
	23.37	15.11	8.26	8.56333	0	1	1
	23.74	14.99	8.75		0	1
CAL27 MMP10 sh-1	27.07	14.81	12.26		3.7	0.0769465
AW8507 MMP10 sh-1	27.02	14.78	12.24		3.68	0.0780207	0.0755869
AW8507 MMP10 sh-1	27.06	14.7	12.36		3.8	0.0717936
CAL27 MMP10 sh-2	31.93	19.24	12.69		4.13	0.0571145
AW8507 MMP10 sh-1	32.15	19.3	12.85		4.29	0.0511189	0.072603
AW8507 MMP10 sh-1	31.11	19.36	11.75		3.19	0.109576
CAL27 MMP10 sh-3	27.19	14.74	12.45		3.89	0.0674518
AW8507 MMP10 sh-1	27.46	14.79	12.67		4.11	0.0579118	0.0575766
AW8507 MMP10 sh-1	27.6	14.64	12.96		4.4	0.0473661

[truncated: 41 more sheets: Fig. 2i, Fig. 2j, Fig. 2k, Fig. 3a, Fig. 3b, Fig. 3c, Fig. 3d, Fig. 3e, Fig. 3f, Fig. 3g, h, Fig. 4c, Fig. 4d, Fig. 4e, Fig. 4f, Fig. 4g, Fig. 4h, Fig. 4i, Fig. 4j, Fig. 4k, Supplementary Fig. 2a …]
